# Supplementary material for: Intestinal metabolites predict treatment resistance of patients with depression and anxiety
Source: Gut Pathog. 2024 Feb 9;16:8. doi: 10.1186/s13099-024-00601-3 (PMC10854080; doi:10.1186/s13099-024-00601-3)
Supplement: Supplementary file 2 — Supplementary Material 2: R script for elastic net analysis [file 13099_2024_601_MOESM2_ESM.xlsx]

## Sheet: TableS1
Supplemental table 1. Characteristics of each participant
SampleID	responder01	PSmatched_responder01	remitter	Sex (M1, F2)	Age	BMI	Duration of disease (year)		HAM-D				HAM-A		Antidepressant	Antipsychotics	History of previous hospitalization	Hospitalization during the study	ECT during the study
								time point 1	time point 2	time point 2		time point 1	time point 2	time point 2
K-KPSY-002	0	0		2	44	17.5853	12	22	21	18		9	10	8	0	0	0	0	0
K-KPSY-007	0	0		2	47	13.7937	13	32	25	24		30	25	24	1	1	1	0	0
K-KPSY-011	0	0		1	20	19.6927	1	19	24	12		17	24	12	1	0	0	0	0
K-KPSY-013	0	0		1	58	22.3757	44	11	22	10		14	22	10	0	0	0	0	0
K-KPSY-014	0	0		2	85	24.4561	39	19	19	9		18	19	9	1	0	0	0	0
K-KPSY-015	0			2	42	25.2994	10	22	15	7		17	15	7	1	1	1	0	0
K-KPSY-017	0	0		2	39	17.2959	2	11	17	10		24	17	10	1	0	1	1	0
K-KPSY-018			1	2	33	18.0662	9	5	1	1		4	1	1	0	0	0	0	0
K-KPSY-019	0			1	59	25.3515	6	22	19	19		25	19	19	1	0	0	0	0
K-KPSY-020	1	1		1	37	21.8871	9	15	4	4		18	4	4	1	1	0	1	1
K-KPSY-021	0			1	64	19.5293	2	22	17	12		21	17	12	1	0	1	0	0
K-KPSY-023	1	1		2	41	18.612	1	19	8	6		9	8	6	1	0	0	1	1
K-KPSY-027	0			1	24	29.5858	2	14	8	16		13	8	16	1	0	0	0	0
K-KPSY-028	0			2	73	23.1111	10	14	12	8		7	12	8	1	0	1	0	0
K-KPSY-030	0			1	35	23.5102	5	13	11	16		10	11	16	1	0	0	0	0
K-KPSY-031	1	1		2	63	23.9188	17	17	6	3		21	6	3	1	0	1	1	0
K-KPSY-032	0			1	31	17.1252	4	13	14	17		11	14	17	0	0	0	0	0
K-KPSY-033	0			1	43	24.9469	18	31	30	23		32	30	23	1	1	0	0	0
K-KPSY-034	0	0		2	44	18.446	7	8	6	8		20	6	8	0	0	0	1	0
K-KPSY-035	1	1		2	48	25	17	9	4	5		9	4	5	1	0	0	0	0
K-KPSY-036	1	1		1	34	25.4694	17	19	13	4		17	13	4	1	0	1	1	1
K-KPSY-038	0			1	69	18.5901	12	21	24	20		16	24	20	0	0	1	0	0
K-KPSY-039			1	2	23	17.4762	4	7	3	4		5	3	4	1	0	1	0	0
S-KPSY-002	0			2	55	24.3418	28	11	10	8		9	10	8	1	1	1	0	0
S-KPSY-003			1	1	65	20.148	0	2	4	0		2	4	0	1	0	0	0	0
S-KPSY-004			1	2	85	17.6703	1	3	6	0		4	6	0	1	0	0	0	0
S-KPSY-005			1	2	81	17.898	15	2	3	1		6	3	1	1	0	0	0	0
S-KPSY-006	1	1		2	69	17.3484	1	3	2	1		10	2	1	1	0	1	0	0
S-KPSY-007	1	1		1	53	26.9274	14	12	2	3		10	2	3	1	1	1	1	0
S-KPSY-008	0	0		1	42	33.6839	14	23	20	11		29	20	11	1	0	1	1	0
S-KPSY-009	1	1		2	79	20.913	28	28	6	1		22	6	1	1	1	1	1	1
S-KPSY-010	0	0		2	80	21.867	0	24	9	15		26	9	15	1	1	1	1	0
S-KPSY-013			1	2	62	21.2306	19	5	6	8		7	6	8	1	0	1	0	0
S-KPSY-014	1	1		1	59	20.4382	8	9	4	3		5	4	3	1	0	1	1	0

## Sheet: TableS2
Supplemental table 2. Metabolome of each participant
SampleID	13Diaminopropane	1Aminocyclopropane1carboxylate	1Methylhistamine	1Methylnicotinamide	23Pyridinedicarboxylate	24Diaminobutyrate	25Dihydroxybenzoate	2AB	2Amino3phosphonopropionate	2Aminoethylphosphonate	2Deoxycytidine	2Deoxyguanosine	2Deoxyinosine	2Deoxyribose1phosphate	2Deoxystreptamine	2Hydroxy4methylpentanoate	2Hydroxybutyrate	2Hydroxyglutarate	2Hydroxyisobutyrate	2Isopropylmalate	2Oxobutyrate	2Oxoisopentanoate	34Hydroxyphenylpropionate	3Aminoisobutyrate	3Aminopropane12diol	3Hydroxy3methylglutarate	3Hydroxybutyrate	3Hydroxypropionate	3Indoxylsulfate	3Methylbutanoate	3Methylhistidine	3PG	3Phenyllactate	3Phenylpropionate	3Ureidopropionate	4Acetylbutyrate	4Amino3hydroxybutyrate	4betaAcetylaminoethylimidazole	4Hydroxy3methoxymandelate	4Methyl2oxopentanoate	4Methyl5thiazoleethanol	4Oxopentanoate	4Pyridoxate	5Aminolevulinate	5Aminovalerate	5Hydroxyindoleacetate	5Hydroxylysine	5Methylcytosine	5Methylthioadenosine
K-KPSY-002-1	0	0	2.72894	0	0	0	0	1023.92	0	0	13.4782	79.0173	0	0	0	180.817	568.173	542.219	0	49.464	0	0	0	148.38	32.5981	72.4947	467.454	0	0	860.385	15.492	0	173.759	0	134.441	0	0	79.4736	0	86.9607	3.815	0	7.23606	7.70765	12496.6	0	202.616	0	12.8466
K-KPSY-002-2	0	0	0	0	0	0	0	275.497	0	0	0	0	0	0	0	0	0	139.349	0	0	0	60.4435	0	25.3551	0	0	0	0	0	6273.25	13.0302	0	0	0	0	0	0	35.5528	0	367.127	13.291	0	14.4241	0	417.199	294.456	0	0	0
K-KPSY-002-3	0	0	0	0	0	0	0	116.244	0	0	0	0	0	0	0	0	0	251.445	0	0	0	0	0	7.79758	0	0	0	0	0	8017.48	94.4361	0	0	0	0	0	0	44.7511	0	132.657	16.1603	0	13.3422	0	302.402	220.69	0	0	5.32524
K-KPSY-007-1	0	5.46063	2.47448	6.03976	0	0	0	2614.84	0	0	15.4951	151.141	0	0	0	962.123	405.814	2241.72	0	0	0	0	0	322.71	89.1763	108.105	550.69	0	0	2407.24	77.9405	50.3114	615.662	0	430.557	0	0	60.5948	0	0	0	0	94.8162	7.7499	45728.5	395.456	1838.61	5.98736	6.27636
K-KPSY-007-2	0	8.04259	2.88986	5.85458	0	0	28.6461	4263.64	0	0	8.74956	182.209	0	0	59.0237	873.778	97.4434	1048.13	0	0	0	0	0	472.713	98.1795	27.5761	1139.41	0	39.4051	4354.29	214.962	0	653.164	0	614.695	0	0	83.4331	0	59.3854	0	0	43.3627	13.9944	18713.2	317.337	1678.27	0	0
K-KPSY-007-3	0	6.69627	8.16629	5.6278	0	0	51.3572	2973.47	0	0	8.56763	219.396	0	0	0	733.845	524.745	482.065	0	0	0	0	0	296.145	116.343	81.2071	312.461	0	0	5172.09	84.0205	31.8968	461.64	0	418.803	0	0	113.499	0	236.433	0	0	42.6704	17.0399	20912.3	295.308	126.856	7.34898	0
K-KPSY-011-1	0	13.8089	15.5739	3.82818	0	0	0	566.54	0	0	0	0	0	26.2922	0	16.5226	0	240.673	0	23.1102	0	0	0	16.9726	19.0795	0	301.822	0	0	1203.41	281.704	0	0	1102.7	0	0	0	52.7501	0	0	0	0	55.4319	16.7782	3322.25	224.557	822.665	0	13.8481
K-KPSY-011-2	0	0	18.1133	4.52155	0	0	0	113.742	0	0	0	0	0	166.732	8.84777	0	0	310.546	0	0	0	0	0	15.6685	70.8292	0	243.318	0	0	585.272	166.546	56.5956	0	512.992	0	0	0	153.852	0	0	0	0	20.7785	7.59486	586.231	0	87.5391	0	6.66168
K-KPSY-013-1	0	0	0	35.1033	0	0	0	48.0214	0	0	0	19.3462	0	0	85.5925	0	0	682.148	0	7.524	0	0	0	439.506	15.0349	0	0	0	0	1334.96	15.4422	0	0	0	0	0	0	81.4213	0	0	0	0	0	14.3866	146.034	108.298	150.503	0	0
K-KPSY-013-2	0	0	0	3.70944	0	0	0	56.9326	0	0	0	23.9458	0	0	63.5048	0	0	757.755	0	0	0	0	0	882.645	21.3179	0	0	0	0	4112.79	40.8156	0	0	0	0	0	0	35.2265	0	0	0	0	0	18.5797	202.943	0	267.124	0	4.08251
K-KPSY-013-3	0	0	0	12.9061	0	0	0	44.8756	0	0	0	10.3946	0	0	208.861	0	0	424.333	0	0	0	0	0	644.651	10.2387	0	0	0	0	2213.14	19.932	0	0	0	0	0	0	46.2061	0	0	0	0	0	15.5859	204.73	143.795	202.729	0	0
K-KPSY-014-1	0	0	0	0	0	0	0	140.488	0	0	0	0	0	0	0	0	0	1142.83	48.338	19.9854	0	0	0	5.9592	0	0	0	0	0	6621.32	6.42732	0	0	520.922	0	0	0	0	0	0	19.8557	0	47.8355	0	359.928	242.493	20.9318	0	7.30246
K-KPSY-014-2	0	0	0	3.1179	0	0	0	153.931	0	0	0	0	0	0	0	0	0	753.469	67.0953	20.2868	0	0	0	15.3119	0	0	0	0	0	11415.4	32.664	0	0	244.177	0	0	0	0	0	0	0	0	59.5157	0	703.078	209.44	15.7024	0	8.1729
K-KPSY-014-3	0	0	0	0	0	0	0	139.057	0	0	0	0	0	0	0	0	0	516.953	0	11.7392	0	0	0	9.93723	0	0	0	0	0	9298.1	11.8805	0	0	161.04	0	0	0	0	0	0	22.81	0	30.9601	3.18506	1616.77	0	17.0685	0	3.79113
K-KPSY-015-1	63.3117	0	5.27855	12.9318	0	0	74.339	92.3961	0	0	22.3019	0	0	0	0	0	0	920.548	63.3885	419.501	0	0	3473.82	466.257	47.4403	24.2278	0	0	194.348	1182.88	1422.82	0	0	0	0	0	0	51.5695	0	0	0	0	212.978	20.1956	2227.37	415.264	54.1944	0	8.77016
K-KPSY-015-3	0	0	3.28137	0	0	0	33.702	107.279	0	0	0	0	0	0	18.1276	0	0	849.676	0	267.102	0	0	0	53.8978	32.9782	18.5615	0	0	0	2797.99	88.0552	0	0	0	0	0	0	95.4311	0	0	0	0	92.3078	9.43004	10681.6	229.938	203.235	5.27995	13.7019
K-KPSY-017-1	0	0	0	0.774333	0	0	0	162.774	0	0	0	66.4306	0	0	0	28.3068	0	260.143	0	0	0	0	0	33.3294	19.2735	0	220.23	0	0	2307.68	7.50657	0	0	53.2303	0	0	0	17.3344	0	126.431	0	0	15.1129	0	571.685	211.335	0	0	3.94491
K-KPSY-017-2	0	0	0	0	0	0	0	80.5265	0	0	0	0	0	0	0	45.5708	0	554.612	0	0	0	0	0	0	60.629	0	168.099	0	0	10421.6	23.1151	0	0	0	0	0	0	14.414	0	0	0	0	16.5635	0	212.267	177.752	0	0	3.14985
K-KPSY-017-3	0	0	0	0.50238	0	0	0	48.5275	0	0	0	0	0	0	0	0	0	249.575	0	0	0	0	0	0	39.5871	0	0	0	0	9204.69	17.3291	0	0	0	0	0	0	14.5542	0	0	0	0	16.2996	0	266.12	239.747	0	0	3.19579
K-KPSY-018-1	0	7.5723	3.19898	0	0	0	93.5871	679.785	0	0	0	0	0	0	0	580.925	359.757	654.512	0	28.8931	0	0	0	120.825	0	284.022	850.426	6541.02	0	980.846	13.8543	41.2985	268.691	0	0	0	0	29.8801	0	0	60.3663	0	81.3071	32.5504	19813.6	0	138.306	0	13.3514
K-KPSY-018-2	0	71.8403	2.23463	0	0	0	35.2835	2367.79	0	0	0	0	0	0	0	247.245	0	1199.64	0	0	0	0	0	340.357	0	0	720.435	0	0	3592.67	312.784	0	119.541	0	0	0	0	74.8248	0	0	12.483	0	76.6295	7.08208	11111.2	261.443	0	0	12.5118
K-KPSY-018-3	0	0	1.28882	0	0	0	0	60.3083	0	0	3.82749	0	0	0	0	0	0	405.633	0	0	0	0	0	18.4662	21.9124	0	355.338	0	0	1695.59	35.3948	0	0	0	0	0	0	20.8928	0	0	24.5104	0	119.255	2.29152	582.503	329.222	22.5596	0	10.7094
K-KPSY-019-1	0	0	0	0	0	0	0	69.6196	0	0	0	0	0	0	0	0	0	1347.22	98.8946	27.3999	0	0	0	0	0	0	205.478	0	0	7608.03	8.24499	0	0	0	0	0	0	53.6429	0	0	0	189.304	26.5177	4.46246	629.201	0	16.1553	0	12.0205
K-KPSY-020-1	0	0	0	0	0	0	0	57.713	0	0	1.78019	0	0	0	0	0	0	357.351	0	0	0	0	0	31.7002	0	0	0	0	0	2353.99	8.58966	0	0	72.6605	0	0	0	18.0819	0	0	5.09088	0	223.222	6.15288	244.682	476.894	7.92359	0	5.07754
K-KPSY-020-2	0	0	0	0	0	0	0	55.3102	0	0	0	0	0	0	0	0	0	161.928	0	0	0	0	0	26.3151	0	0	0	0	0	2987.04	3.60893	0	0	204.543	0	0	0	7.38945	0	0	3.31321	0	15.2936	3.73115	201.307	286.76	0	0	1.38334
K-KPSY-020-3	0	0	0	0	0	0	0	94.8623	0	0	0	0	0	0	0	0	0	382.285	0	0	0	0	0	77.0085	0	0	358.962	0	0	3322.11	15.566	0	0	337.697	0	0	0	26.8744	0	0	0	0	22.5732	6.18132	714.326	164.377	14.8692	0	9.37999
K-KPSY-021-1	0	0	0	0	0	0	0	45.5269	0	0	0	0	0	0	0	0	0	144.304	0	0	0	0	0	5.96112	0	0	148.474	0	0	1650.54	18.6247	0	0	164.941	0	0	0	15.0425	0	0	0	0	30.1083	5.18533	306.277	0	0	0	3.22731
K-KPSY-021-2	0	0	0	0	0	0	0	42.5139	0	0	0	0	0	0	0	0	0	381.74	0	0	0	0	0	11.7668	0	0	325.323	0	0	3767.33	21.1801	0	0	143.769	0	0	0	31.1075	0	0	0	0	31.476	5.65066	235.503	0	0	0	1.92366
K-KPSY-021-3	0	0	1.71775	0	0	0	0	162.877	0	0	5.6098	69.4911	0	0	0	0	0	396.119	0	0	0	0	0	9.11105	0	0	283.032	0	0	3486.76	48.861	0	0	417.426	0	0	0	23.706	0	0	0	0	28.3577	8.95234	312.92	0	22.4051	6.70888	0
K-KPSY-023-1	0	5.38377	7.00567	13.3271	0	0	32.3649	1055.82	0	0	0	0	0	0	0	105.431	0	337.276	82.24	0	0	0	1401.55	39.9909	34.2343	57.4804	0	0	0	2602.44	127.305	0	211.756	0	0	0	0	118.953	0	0	0	0	26.8625	9.64347	5513.46	137.019	66.3814	0	8.77345
K-KPSY-023-2	0	0	9.12421	4.82797	0	0	97.9896	488.392	0	0	0	0	0	0	0	95.3918	0	808.595	0	114.879	0	0	0	43.8533	31.5211	0	908.346	1944.18	0	1163.32	123.449	0	0	0	0	0	0	71.5903	0	0	0	0	13.8047	6.59648	16139.3	295.443	215.112	0	12.7945
K-KPSY-023-3	9.19703	5.77654	1.10207	8.61205	0	0	0	2027.8	0	0	0	0	0	0	0	338.164	0	491.605	0	0	0	0	0	11.1482	71.7436	0	338.561	0	0	5000.13	678.855	0	747.682	0	0	0	0	29.6233	0	0	0	0	26.3513	6.21626	9221.89	0	39.0928	0	14.4331
K-KPSY-027-1	0	0	1.57705	0	0	0	0	831.586	0	0	0	17.1597	0	0	0	441.345	942.184	1028.65	0	24.097	0	0	291.651	113.347	25.4466	41.7912	262.085	0	0	6895.84	75.5123	0	265.754	0	0	0	0	51.8324	0	0	0	0	13.1258	7.20742	12213.1	46.6484	598.089	0	10.5405
K-KPSY-027-2	0	0	1.50578	0	0	0	0	3238.95	0	0	0	19.1375	0	0	0	1059.4	228.799	1103.86	0	34.7661	0	0	375.099	36.9638	44.0955	105.831	633.578	1074.11	0	1681.7	210.38	0	500.489	0	0	0	0	17.4175	0	0	0	0	20.0081	5.2872	17527.6	0	652.114	0	13.2273
K-KPSY-027-3	5.78112	0	7.04582	0	0	0	0	1767.21	0	0	8.39091	24.7222	0	0	22.4321	630.914	0	659.948	0	2.54458	0	0	459.832	617.938	74.6219	0	174.652	0	0	4315.24	319.137	0	239.745	446.353	0	0	0	75.4338	0	0	0	0	14.2822	13.8446	2117.43	107.573	1451.49	0	8.87997
K-KPSY-028-1	0	0	0	0	0	0	0	62.0854	0	0	0	39.6799	0	0	0	0	0	248.234	0	0	0	0	0	49.6261	0	0	0	0	0	3758.46	0	0	0	617.187	0	0	0	0	0	0	0	0	23.5714	0	565.34	249.124	0	0	0
K-KPSY-028-2	0	0	0	0	0	0	0	59.5882	0	0	0	0	0	0	0	0	0	299.228	0	0	0	0	0	0	0	0	0	0	0	7368.79	0	0	0	515.202	0	0	0	0	0	0	0	180.761	38.6533	0	379.253	306.349	0	0	4.90567
K-KPSY-028-3	0	0	0	0	0	0	0	59.1413	0	0	0	0	0	0	0	0	0	284.595	0	0	0	0	0	0	0	0	0	0	0	6690.9	0	0	0	543.125	0	0	0	0	0	0	0	153.642	21.6924	0	344.207	483.567	0	0	2.4314
K-KPSY-030-1	0	8.77323	40.9896	0	0	0	0	294.434	0	0	0	0	0	0	0	0	0	890.658	0	0	0	0	0	1042.17	122.239	0	0	0	0	994.527	116.807	0	0	0	180.832	0	0	41.1075	0	0	0	0	12.9773	11.9767	3569.51	0	21.9428	0	5.05137
K-KPSY-030-2	0	0	74.2617	7.7597	0	0	0	57.7671	0	0	0	0	0	0	0	0	0	897.065	0	0	0	0	0	495.31	135.908	0	455.51	0	0	1132.29	26.9424	0	0	0	0	0	0	534.92	0	0	0	0	12.6181	3.20984	2289.21	0	50.6421	0	4.83686
K-KPSY-030-3	0	0	57.3486	4.02004	0	0	0	50.0004	0	0	0	0	0	0	0	0	0	887.916	0	0	0	0	0	631.858	55.6706	0	0	0	0	1026.94	23.5371	0	0	0	0	0	0	572.734	0	0	0	0	11.5486	0.982605	1904.17	328.333	0	0	3.9947
K-KPSY-031-1	0	0	0	0	0	0	0	28.8053	0	0	0	0	0	0	0	0	0	0	0	0	0	0	0	0	0	0	0	0	0	1659.77	2.10391	0	0	130.965	0	0	0	0	0	0	0	0	0	0	165.422	0	0	0	0
K-KPSY-031-2	0	0	0	0	0	0	0	28.4945	0	0	0	0	0	0	0	0	0	67.3894	0	0	0	0	0	0	0	0	0	0	0	1561.18	6.71463	0	0	95.0811	0	0	0	0	0	0	0	0	16.5216	5.29529	231.89	421.18	0	0	0
K-KPSY-031-3	0	0	0	0	0	0	0	27.4861	0	0	0	0	0	0	0	0	0	111.434	0	0	0	0	0	7.39208	0	0	0	0	0	1210.14	7.55714	0	0	96.6462	0	0	0	0	0	0	0	0	14.8909	3.96361	188.596	314.883	0	0	0
K-KPSY-032-1	0	17.8878	8.81649	0	0	0	0	4257.35	0	0	0	235.185	0	0	0	257.13	119.98	544.89	0	0	0	0	0	567.308	0	0	0	0	0	5079.8	28.8485	0	219.095	238.491	0	0	0	5241.96	0	0	0	0	11.341	1.90325	8834.48	0	0	0	21.5403
K-KPSY-032-2	0	12.5934	16.0612	0	0	0	0	2975.33	0	0	11.9922	0	0	0	0	1789.64	313.031	972.36	0	14.6501	0	0	472.075	506.689	0	59.6964	505.659	0	0	4463.1	18.175	0	727.851	291.399	0	0	0	3573.17	0	0	0	0	11.9301	0	13349.5	0	0	0	30.3615
K-KPSY-032-3	0	9.46168	8.53806	0	0	0	0	1931.21	0	0	8.46584	0	0	0	0	1254.15	0	1299.7	0	21.1843	0	0	0	576.195	0	0	0	0	0	8122	50.5843	0	526.085	199.626	0	0	0	3405.97	0	0	0	0	0	0.592221	7715.52	0	0	0	24.2966
K-KPSY-033-1	0	0	1.14026	0	0	0	0	804.412	0	0	0	9.84287	0	0	0	266.25	106.696	709.967	0	9.06543	0	0	924.586	187.184	0	0	251.847	0	0	1920.16	331.195	0	175.03	0	0	0	0	39.7137	0	0	0	0	19.9933	12.9136	8287.69	58.2795	41.2446	0	18.9735
K-KPSY-033-2	0	0	3.68725	0	0	0	0	134.98	0	0	0	0	0	0	0	0	0	260.16	0	0	0	0	6518.46	127.054	0	0	0	0	0	4264.85	32.264	0	0	0	0	0	0	76.2956	0	0	0	0	12.2993	15.5291	881.212	0	12.8374	0	10.3382
K-KPSY-033-3	0	0	3.76785	0	0	0	0	70.8583	0	0	0	0	0	0	0	0	0	162.605	0	0	0	0	1680.28	22.6014	0	0	0	0	0	987.679	48.1509	0	0	0	0	0	0	36.1147	0	0	0	0	0	6.76766	1200.09	86.4801	10.7683	0	7.48602
K-KPSY-034-1	0	0	1.01525	0	0	0	0	86.6099	0	0	0	0	0	0	0	9.0001	0	369.511	66.5204	7.30411	0	0	0	7.098	44.3707	45.133	0	646.113	0	3946.78	31.2586	0	0	1312.45	0	0	0	28.8537	0	0	0	0	166.603	7.97582	503.496	591.299	20.7627	0	8.25472
K-KPSY-034-2	0	0	1.98322	0	0	0	0	122.479	0	0	0	0	0	0	3.39676	0	0	262.391	72.4676	0	0	0	0	14.5036	48.8217	0	0	0	0	8868.45	28.5797	0	0	2009.28	0	0	0	46.9638	0	0	0	0	149.294	9.58105	875.026	176.033	26.8213	0	6.21021
K-KPSY-034-3	0	16.7841	2.18213	0	0	0	0	391.74	0	0	0	18.7123	0	0	0	0	0	424.089	51.1116	8.44537	0	0	108.028	84.4554	50.7426	0	0	0	0	2464.92	51.3998	0	0	1266.23	0	0	0	44.795	0	0	0	0	105.132	16.0164	2806.08	322.159	446.806	0	9.51194
K-KPSY-035-1	0	0	0	0	0	0	0	26.8243	0	0	0	24.4715	0	0	0	0	0	636.99	0	0	0	0	0	3.28341	13.6291	0	142.254	0	0	1888.68	12.3654	0	0	560.617	0	0	0	0	0	0	0	0	49.9745	4.75431	647.409	180.943	6.29293	0	4.16267
K-KPSY-035-2	0	0	0	0	0	0	0	28.1184	0	0	0	25.0153	0	0	0	0	0	398.305	0	0	0	0	0	5.01669	10.0005	0	0	0	0	3317.39	9.71519	0	0	838.851	0	0	0	0	0	0	0	0	33.7676	7.40113	1048.52	149.504	10.6722	0	7.08063
K-KPSY-035-3	0	0	0	0	0	0	0	28.0065	0	0	0	14.172	0	0	0	0	0	434.955	0	0	0	0	0	3.02406	0	0	0	0	0	2568.41	10.596	0	0	687.824	0	0	0	0	0	0	0	0	54.2788	8.2912	788.024	150.027	6.80233	0	3.84476
K-KPSY-036-1	0	2.49006	7.34268	0	0	0	0	1339.46	0	0	0	6.1568	0	0	32.0939	0	0	236.472	40.3259	0	0	0	158.173	228.555	44.8563	0	347.748	0	0	4070.57	98.6766	0	30.3883	679.845	44.795	0	0	187.241	0	0	0	0	15.0317	8.35575	4019.49	162.389	704.534	3.72831	35.7884
K-KPSY-036-2	0	5.40121	5.48984	0	0	0	0	954.151	0	0	4.76126	0	0	0	9.90643	73.0755	168.549	644.866	0	26.2523	0	0	0	117.481	51.1309	10.9512	660.838	581.241	0	3508.2	121.046	0	167.432	286.224	0	0	0	101.169	0	0	0	0	13.0014	5.72577	13674.3	215.833	1641.58	0	21.4506
K-KPSY-036-3	0	14.3664	2.38067	0	0	0	0	1576.4	0	0	8.96569	156.026	0	0	15.8977	27.3973	0	380.608	52.3538	25.8292	0	0	0	157.134	46.6631	29.3843	597.248	280.625	0	4696.07	118.715	0	142.948	468.396	0	0	0	49.6536	0	0	0	88.959	17.0194	7.80188	9166.15	142.443	1268.79	0	17.4991
K-KPSY-038-1	0	0	6.75181	1.55767	0	0	0	135.063	0	0	0	162.923	0	0	0	0	0	1246.7	0	16.6857	0	0	139.054	4.95106	0	90.7988	197.969	541.824	0	3938.67	29.9371	0	0	552.374	0	0	11.704	112.802	0	0	0	0	40.8173	5.79039	1141.99	171.58	22.6924	0	8.99966
K-KPSY-038-2	0	0	17.3726	0	0	0	0	108.86	0	0	11.7486	178.208	1891.1	0	0	0	0	584.592	0	0	0	0	275.121	9.83111	0	43.105	151.698	777.636	0	2954.69	98.7255	0	46.308	532.962	0	0	6.04937	165.749	0	0	0	0	29.9608	8.64969	1061.81	387.828	22.7371	0	13.165
K-KPSY-038-3	0	0	12.6376	0	0	11.7447	0	122.963	0	0	0	24.8911	0	0	0	0	0	853.288	0	0	0	0	511.963	0	0	30.645	0	0	0	3786.88	38.5701	0	0	503.602	0	0	9.46113	94.9727	0	0	0	0	30.0477	9.12039	881.085	347.904	9.71647	0	7.2693
K-KPSY-039-1	0	23.9363	26.0928	0	0	0	0	1421.3	0	0	0	17.2693	0	0	0	221.458	0	797.466	65.9924	45.0547	0	0	0	171.831	64.8029	37.2198	283.91	389.553	0	1749.23	47.754	0	192.818	1247.59	0	0	0	265.062	0	0	0	0	29.3289	3.32012	23569.1	98.111	34.8837	0	10.3921
K-KPSY-039-2	0	9.80281	13.1419	0	0	0	0	469.528	0	0	0	17.9577	0	0	0	115.048	0	919.898	51.2914	30.0293	0	0	108.833	143.565	32.3756	0	0	0	0	2843.14	72.7757	0	242.928	3028.36	0	0	0	139.191	0	0	0	0	26.5581	14.0479	7046.23	166.662	37.1168	0	7.94304
K-KPSY-039-3	0	0	3.75773	0	0	0	0	389.594	0	0	0	12.5821	0	0	0	206.421	0	680.966	0	36.6789	0	0	0	72.5504	43.3397	0	0	919.337	0	2058.73	41.2145	0	274.139	1119.85	0	0	0	224.792	0	0	0	0	22.9634	10.7704	5816.29	308.371	9.77543	0	9.98149
S-KPSY-002-1	0	0	0	0	0	0	0	274.942	0	0	18.4971	133.154	0	0	0	0	0	688.834	0	0	0	0	0	25.7244	57.5672	0	343.092	0	0	2274.13	51.7438	0	57.5454	257.594	0	0	0	56.3399	0	0	0	0	11.8595	5.54288	7731.81	393.422	27.4701	0	0
S-KPSY-002-2	0	9.83105	0	0	0	0	0	245.834	0	0	13.6209	73.2545	0	0	0	36.2306	0	610.413	0	0	0	0	0	31.9041	49.412	0	0	0	0	2675.69	32.9137	0	84.3197	0	0	0	0	43.3803	0	0	0	0	8.56969	4.61332	6001.25	0	0	0	0
S-KPSY-002-3	0	9.59691	2.06992	0	0	0	0	432.758	0	0	0	0	0	0	0	817.556	456.25	970.178	0	0	0	0	0	45.8103	41.4515	0	508.492	0	0	1558.86	49.2096	0	0	0	0	0	0	18.3734	0	0	0	0	0	8.77794	7248.87	288.8	46.4617	0	18.1136
S-KPSY-003-1	0	0	0	0	29.8724	0	0	76.2627	0	0	0	58.4314	0	0	75.7584	0	0	562.188	61.201	0	0	0	534.557	5.43945	19.503	42.4277	101.829	0	0	3567.82	81.5195	0	30.5192	0	0	0	0	17.214	0	0	33.6956	0	107.368	12.1333	144.188	0	219.027	0	8.17415
S-KPSY-003-2	0	0	0	0	0	0	40.1124	150.91	0	0	0	48.7045	0	0	49.9763	22.3851	0	721.236	50.632	3.26634	0	0	604.629	9.88302	47.4151	0	2309.45	0	0	4115.2	49.9293	0	38.4266	0	0	0	0	31.8447	0	0	11.894	0	68.6262	13.0087	489.873	0	195.501	0	5.15001
S-KPSY-003-3	0	0	0	0	0	0	0	127.445	0	0	0	72.9429	0	0	47.2886	32.2333	0	763.817	82.3377	8.72633	0	0	1666.57	6.03704	37.9959	0	1391.65	0	0	5273.21	65.0597	0	33.8612	0	0	0	0	12.3023	0	0	15.0345	0	52.5047	5.9443	453.038	316.037	201.837	0	4.28894
S-KPSY-004-1	0	0	2.15243	1.00668	0	0	29.1524	315.601	0	0	0	457.522	1464.39	0	0	0	0	310.156	38.2549	11.9467	0	0	168.37	0	0	0	33.3498	0	0	3371.41	21.0586	0	26.6212	239.455	0	0	0	96.6519	0	86.9643	0	0	21.1339	3.14305	349.887	0	30.9344	0	3.0808
S-KPSY-004-2	0	0	1.65484	0	0	0	0	1194.48	0	0	7.70874	1299.07	4601.75	0	0	0	0	367.703	0	0	0	0	488.507	6.2876	0	0	0	0	0	4644.04	4.12305	0	29.6748	266.963	0	30.3278	0	216.019	0	48.4613	0	0	19.5918	3.45831	440.013	317.73	8.17756	0	0
S-KPSY-005-1	0	4.60273	4.35138	0	0	0	0	188.933	0	0	0	0	0	0	0	46.6804	0	566.64	0	0	0	0	0	138.095	28.4038	0	416.445	0	0	1287.6	21.4974	0	247.422	0	0	0	0	47.5828	0	0	0	0	11.3099	5.69486	9029.6	319.169	76.0972	0	0
S-KPSY-005-2	0	0	2.48639	0	0	0	0	163.959	0	0	0	0	0	0	0	0	0	203.596	0	0	0	0	0	231.119	0	0	0	0	0	1334.24	16.9428	0	40.5046	0	0	0	0	34.1417	0	0	0	0	6.62795	7.60769	2427.06	389.814	0	0	4.50439
S-KPSY-005-3	0	0	2.71471	0	0	0	0	88.6747	0	0	0	0	0	0	0	0	0	206.753	0	0	0	0	0	205.147	0	0	0	0	0	2807.67	11.9488	0	0	0	0	0	0	32.1514	0	0	0	0	9.098	8.93228	3599.83	385.711	14.4432	0	6.74764
S-KPSY-006-1	0	0	0	0	0	0	0	75.7478	0	0	0	0	0	0	0	0	0	174.742	0	0	0	0	1792.67	5.33611	0	0	0	0	0	3599.46	4.19486	0	0	0	0	0	0	0	0	0	0	0	16.7797	0	476.218	229.274	0	0	0
S-KPSY-006-2	0	0	0	0	0	0	0	64.3904	0	0	0	0	0	0	0	0	0	168.784	0	0	0	0	0	8.42028	0	0	0	0	0	5267.74	19.1087	0	0	468.23	0	0	0	0	0	0	0	0	7.7766	4.84543	220.214	306.647	13.1202	0	0
S-KPSY-006-3	0	0	0	0	0	0	0	70.7326	0	0	0	0	0	0	0	0	0	117.79	0	0	0	0	0	12.6509	0	0	0	0	0	5003.13	8.95913	0	0	1222.31	0	0	0	0	0	0	0	0	11.0029	4.01653	266.085	332.436	0	0	0
S-KPSY-007-1	0	24.7284	0	0	0	0	0	1693.72	0	0	0	0	0	0	0	123.945	0	337.895	0	18.2548	0	0	0	319.324	56.4538	0	782.341	0	0	598.026	201.98	0	215.754	0	0	0	0	143.389	0	0	0	0	10.9488	4.93354	26381.2	83.6649	63.4273	4.18547	19.6163
S-KPSY-007-2	0	22.3182	3.46322	0	0	0	0	8504.81	0	0	0	0	0	0	0	0	0	755.936	0	0	0	0	0	108.453	42.9058	537.863	1759.39	0	0	2303.54	69.3777	0	168.576	0	0	0	0	652.556	0	0	0	0	11.7623	9.97668	30283	118.02	181.373	12.7115	16.8319
S-KPSY-007-3	0	6.55764	2.03028	0	0	0	0	4068.95	0	0	0	0	0	0	0	404.941	240.188	1027.9	0	0	0	0	0	36.4395	29.414	451.135	657.642	0	0	241.226	40.6839	0	667.879	0	0	0	0	231.72	0	0	0	0	13.1739	10.726	21688.4	173.152	301.144	15.6006	8.67792
S-KPSY-008-1	0	0	0	0	0	0	0	148.382	0	0	0	0	0	0	0	0	0	361.524	0	0	0	0	0	7.13108	0	0	0	0	0	5893.32	2.83074	0	0	382.512	0	0	0	0	0	0	0	0	18.1775	0.223956	644.6	156.067	0	0	0
S-KPSY-008-2	0	0	0	0	0	0	0	117.981	0	0	0	0	0	0	0	0	0	292.786	0	0	0	0	0	0	0	0	0	0	0	6231.78	3.47953	0	0	236.099	0	0	0	0	0	0	0	0	17.288	0	437.735	85.7951	0	0	0
S-KPSY-008-3	0	0	0	0	0	0	0	141.952	0	0	0	0	0	0	0	0	0	383.954	0	0	0	0	0	0	20.101	0	0	0	0	5324.36	4.59448	0	0	196.866	0	0	0	0	0	0	0	0	17.0539	0	677.985	103.851	0	0	0
S-KPSY-009-1	0	0	0	0	0	0	0	171.394	0	0	7.46516	36.1574	319.833	0	2.49407	12.4488	0	168.154	24.3294	0	0	0	300.041	53.1969	8.75158	0	110.831	0	0	7310.9	36.945	0	18.0834	28.9697	0	0	0	6.10042	41.2048	48.0094	0	0	12.5366	2.43628	628.467	67.2784	11.4685	0	6.71768
S-KPSY-009-2	0	0	0.64017	1.37591	0	0	23.3272	80.9432	0	0	2.39897	19.3962	0	0	0	0	0	153.254	22.4999	3.30404	0	0	461.395	57.161	0	15.491	54.838	0	0	2929.84	108.468	0	21.6166	23.4981	0	0	0	6.98322	0	18.3385	0	0	14.2213	10.3208	1603.99	130.727	10.5266	0	2.45191
S-KPSY-009-3	0	0	0	0	0	22.2847	0	122.229	0	0	0	65.6056	0	0	0	9.59191	0	370.79	12.6874	0	0	0	105.617	6.03358	5.99733	0	0	0	0	5557.54	31.6574	0	19.9032	85.7474	0	18.4715	0	6.73706	0	38.7037	0	0	8.11411	0	282.192	50.2931	11.4932	0	3.71127
S-KPSY-010-1	0	0	0	0	0	0	0	97.3503	0	0	0	62.5387	0	0	31.0377	55.0929	0	883.866	0	0	0	0	406.311	492.5	50.7731	0	118.201	0	0	4478.2	44.5762	0	18.5684	56.0423	0	0	0	13.4534	0	0	0	0	18.6403	13.1014	292.749	0	262.451	0	0
S-KPSY-010-2	0	0	0	0	0	0	0	230.909	0	0	13.619	184.558	0	0	42.8596	81.1205	0	1465.86	50.7234	7.02707	0	0	2274.67	348.486	51.9227	0	207.188	0	0	6024.24	19.1456	0	34.113	0	0	0	0	22.1708	0	270.923	0	0	32.434	18.6152	254.803	0	311.656	0	0
S-KPSY-010-3	0	0	0	0	0	0	0	128.035	0	0	0	66.7618	0	0	57.8324	82.8907	0	916.062	50.7305	0	0	0	1438.2	410.337	83.2567	0	281.951	0	0	5131.19	16.1752	0	29.3029	50.2809	0	0	0	26.3654	0	0	0	0	20.9857	10.2345	199.008	154.18	160.517	0	0
S-KPSY-013-1	0	0	2.02	1.86804	0	0	0	2114.7	0	0	0	0	0	0	0	355.244	0	497.354	0	15.7537	0	0	0	249.426	66.1928	0	0	0	0	1626.8	153.58	0	450.231	0	0	0	0	12.0211	0	0	0	0	15.9996	29.9966	7289.26	242.116	21.4218	0	8.60162
S-KPSY-013-2	0	33.1199	2.46659	0	0	0	54.0854	1255.1	0	0	20.1522	0	0	0	0	541.187	0	591.529	0	24.2934	0	0	0	80.4282	38.6437	0	357.815	2368.73	0	733.135	45.3612	0	485.911	0	0	0	0	23.2365	0	0	0	0	13.2582	37.3484	4614.57	309.784	57.4855	0	11.3349
S-KPSY-013-3	0	0	4.93738	3.89448	0	0	0	1480.54	0	0	17.7888	0	0	0	0	304.247	0	516.37	0	14.1162	0	0	0	332.381	57.7267	0	579.141	0	0	586.345	45.078	0	350.633	0	0	0	0	48.0578	0	0	0	0	18.2191	28.8558	8280.61	231.441	76.8117	0	10.8175
S-KPSY-014-1	0	0	0	0	0	0	0	23.254	0	0	0	0	0	0	0	0	0	72.945	0	11.8364	0	0	0	0	0	0	30.444	0	0	1894.29	0.814431	0	0	31.3992	0	0	0	0	0	0	0	0	7.49788	0	257.448	0	2.8742	0	0
S-KPSY-014-2	0	0	0	0	0	0	0	41.7829	0	0	0	0	0	0	0	0	0	131.801	0	3.82162	0	0	0	5.19702	0	0	0	0	0	6414.66	5.15273	0	0	252.024	0	35.6234	0	0	0	0	0	0	25.4785	0	409.656	0	0	0	0
S-KPSY-014-3	0	0	0.760658	0	0	12.241	0	136.196	0	0	0	0	0	0	0	0	0	249.084	17.4606	2.77061	0	0	108.964	12.1795	0	0	88.857	0	0	5238.94	37.1665	0	8.86556	1350.84	0	24.8327	0	4.91349	0	0	0	0	14.6724	8.83325	2160.65	169.287	77.5655	0	15.9327
[truncated: 246 more columns]
